# Supplementary material for: Genome-Wide Identification and Evolution of the GRF Gene Family and Functional Characterization of PbGRF18 in Pear
Source: Int J Mol Sci. 2023 Sep 28;24(19):14690. doi: 10.3390/ijms241914690 (PMC10572701; doi:10.3390/ijms241914690)
Supplement: Supplementary file 1 [file ijms-24-14690-s001.zip]

Archive with 12 entries (12 files):
- .DS_Store
- Figure S1.pdf
- Figure S2.pdf
- Figure S3.pdf
- Figure S4.pdf
- supplementary caption.pdf
- Table S1.xlsx
- Table S2.xlsx
- Table S3.xlsx
- Table S4.xlsx
- Table S5.xlsx
- Table S6.xlsx
