# Supplementary material for: Genome-Wide Identification and Evolution of the GRF Gene Family and Functional Characterization of PbGRF18 in Pear
Source: Int J Mol Sci. 2023 Sep 28;24(19):14690. doi: 10.3390/ijms241914690 (PMC10572701; doi:10.3390/ijms241914690)
Supplement: Supplementary file 1 [file ijms-24-14690-s001.zip › Table S1.xlsx]

## Sheet: Sheet1
The basic informations of 26 MdGRFs, 8 FvGRFs, 11 PmGRFs, 10 PpGRFs, 21 PcGRFs, 9 RoGRFs, 11 PavGRFs, 8 OsGRFs, and 13AtGRFs.
Gene	Rename	Chr	Length (aa)	MW (kDa)	pI	Subcellular localization
MD00G1018600	MdGRF1	Chr00	262	29.36	4.5	Cytoplasmic
MD00G1176300	MdGRF2	Chr00	266	29.9	4.49	Cytoplasmic
MD01G1037700	MdGRF3	Chr01	254	28.42	4.97	Cytoplasmic
MD05G1301400	MdGRF4	Chr05	262	29.62	4.47	Cytoplasmic
MD06G1027400	MdGRF5	Chr06	180	20.47	8.72	Chloroplast
MD07G1096000	MdGRF6	Chr07	263	29.67	4.46	Cytoplasmic
MD07G1164300	MdGRF7	Chr07	99	11.22	4.52	Cytoplasmic
MD08G1184000	MdGRF8	Chr08	253	28.84	4.95	Cytoplasmic
MD08G1187400	MdGRF9	Chr08	265	29.64	4.48	Cytoplasmic
MD08G1193600	MdGRF10	Chr08	253	28.44	4.51	Cytoplasmic
MD09G1085900	MdGRF11	Chr09	511	55.69	5.82	Extracellular
MD10G1023000	MdGRF12	Chr10	90	10.21	4.39	Cytoplasmic
MD10G1084500	MdGRF13	Chr10	262	29.4	4.51	Cytoplasmic
MD10G1280300	MdGRF14	Chr10	262	29.64	4.47	Cytoplasmic
MD12G1114400	MdGRF15	Chr12	198	22.6	6.3	Cytoplasmic
MD12G1114600	MdGRF16	Chr12	70	7.86	4.47	Cytoplasmic
MD12G1114700	MdGRF17	Chr12	87	9.84	9.02	Mitochondrial
MD13G1063600	MdGRF18	Chr13	264	29.91	4.68	Cytoplasmic
MD13G1159400	MdGRF19	Chr13	156	17.29	10.71	Extracellular
MD15G1315300	MdGRF20	Chr15	255	28.59	4.55	Cytoplasmic
MD15G1370500	MdGRF21	Chr15	256	29.31	4.71	Cytoplasmic
MD15G1373400	MdGRF22	Chr15	264	29.6	4.48	Cytoplasmic
MD16G1062100	MdGRF23	Chr16	283	32.03	4.97	Cytoplasmic
MD17G1074900	MdGRF24	Chr17	262	29.51	4.46	Cytoplasmic
MD17G1105100	MdGRF25	Chr17	303	34.17	4.55	Cytoplasmic
MD17G1231000	MdGRF26	Chr17	261	29.36	4.46	Cytoplasmic
FvH4_1g19920.1	FvGRF1	Fvb1	253	28.42	4.54	Cytoplasmic
FvH4_3g07810.1	FvGRF2	Fvb4	411	46.12	4.46	Cytoplasmic
FvH4_3g14850.1	FvGRF3	Fvb6	253	28.78	7.85	Cytoplasmic
FvH4_4g30210.1	FvGRF4	Fvb3	228	25.5	4.54	Cytoplasmic
FvH4_5g35740.1	FvGRF5	Fvb3	253	28.5	4.46	Cytoplasmic
FvH4_5g36710.1	FvGRF6	Fvb5	260	29.3	4.48	Cytoplasmic
FvH4_5g37150.1	FvGRF7	Fvb5	279	71.13	4.85	Nuclear
FvH4_6g45310.1	FvGRF8	Fvb5	652	29.36	4.87	Cytoplasmic
Pm002138	PmGRF1	Pm1	275	30.92	4.54	Cytoplasmic
Pm003091	PmGRF2	Pm1	465	53.8	7.41	PlasmaMembrane
Pm004467	PmGRF3	Pm2	262	29.61	4.48	Cytoplasmic
Pm004531	PmGRF4	Pm2	215	24.2	5.19	Cytoplasmic
Pm004565	PmGRF5	Pm2	239	27.12	4.7	Cytoplasmic
Pm006373	PmGRF6	Pm2	280	32	4.74	Cytoplasmic
Pm010221	PmGRF7	Pm3	261	29.68	4.52	Cytoplasmic
Pm013955	PmGRF8	Pm4	251	28.61	4.58	Cytoplasmic
Pm013956	PmGRF9	Pm4	62	6.8	3.62	Nuclear
Pm015514	PmGRF10	Pm4	262	29.64	4.45	Cytoplasmic
Pm022212	PmGRF11	Pm6	262	29.48	4.49	Cytoplasmic
Prupe.1G285800.1	PpGRF1	Pp01	264	29.9	4.62	Cytoplasmic
Prupe.1G302200.1	PpGRF2	Pp01	88	10.11	4.88	Chloroplast
Prupe.1G518200.1	PpGRF3	Pp01	254	28.97	4.67	Cytoplasmic
Prupe.1G521900.1	PpGRF4	Pp01	263	29.59	4.48	Cytoplasmic
Prupe.1G528100.1	PpGRF5	Pp01	252	28.3	4.5	Cytoplasmic
Prupe.3G121100.1	PpGRF6	Pp03	265	29.76	4.47	Cytoplasmic
Prupe.3G239000.1	PpGRF7	Pp03	251	28.1	4.32	Cytoplasmic
Prupe.4G061000.1	PpGRF8	Pp04	262	29.62	4.52	Cytoplasmic
Prupe.6G196400.1	PpGRF9	Pp06	254	28.46	4.56	Cytoplasmic
Prupe.8G064700.1	PpGRF10	Pp08	263	29.48	4.49	Cytoplasmic
Ro01_G18483	RoGRF1	Ro06	253	28.45	4.55	Cytoplasmic
Ro02_G25987	RoGRF2	Ro01	268	30.37	4.6	Cytoplasmic
Ro03_G05242	RoGRF3	Ro05	259	29.52	4.4	Cytoplasmic
Ro03_G21970	RoGRF4	Ro05	168	19.48	7.96	Cytoplasmic
Ro04_G15174	RoGRF5	Ro05	275	31.47	4.71	Cytoplasmic
Ro05_G09358	RoGRF6	Ro03	292	33.3	4.63	Nuclear
Ro05_G14156	RoGRF7	Ro03	279	31.44	4.66	Cytoplasmic
Ro05_G22168	RoGRF8	Ro02	297	33.74	4.72	Cytoplasmic
Ro06_G21476	RoGRF9	Ro04	745	81.59	4.37	Cytoplasmic
Pav_co4011113.1_g010.1.mk	PavGRF1	PAV_r1.0chr1	84	9.59	4.48	Cytoplasmic
Pav_sc0000037.1_g370.1.mk	PavGRF2	PAV_r1.0chr1	193	21.95	4.94	Cytoplasmic
Pav_sc0000220.1_g080.1.mk	PavGRF3	PAV_r1.0chr1	203	23.3	5.48	Nuclear
Pav_sc0000257.1_g150.1.mk	PavGRF4	PAV_r1.0chr1	200	22.54	4.63	Cytoplasmic
Pav_sc0000257.1_g890.1.mk	PavGRF5	PAV_r1.0chr3	183	20.71	4.33	Cytoplasmic
Pav_sc0000618.1_g300.1.mk	PavGRF6	PAV_r1.0chr4	127	14.5	4.51	Cytoplasmic
Pav_sc0000691.1_g670.1.mk	PavGRF7	PAV_r1.0chr6	247	28.31	4.61	Cytoplasmic
Pav_sc0001311.1_g060.1.mk	PavGRF8	PAV_r1.0chr6	202	23.09	4.82	Cytoplasmic
Pav_sc0002597.1_g010.1.mk	PavGRF9	PAV_r1.0chr0	60	6.77	5.66	PlasmaMembrane
Pav_sc0003218.1_g040.1.mk	PavGRF10	PAV_r1.0chr0	154	17.46	4.48	Cytoplasmic
Pav_sc0003894.1_g030.1.mk	PavGRF11	PAV_r1.0chr0	175	19.74	4.21	Cytoplasmic
LOC_Os01g11110.2	OsGRF1	Chr1	204	22.95	5.02	Cytoplasmic
LOC_Os02g36974.1	OsGRF2	Chr11	263	29.7	4.42	Cytoplasmic
LOC_Os03g50290.2	OsGRF3	Chr11	261	29.18	4.52	Cytoplasmic
LOC_Os04g38870.3	OsGRF4	Chr2	263	29.87	4.46	Cytoplasmic
LOC_Os08g33370.2	OsGRF5	Chr3	257	28.83	4.49	Cytoplasmic
LOC_Os08g37490.1	OsGRF6	Chr4	265	29	4.58	Cytoplasmic
LOC_Os11g34450.1	OsGRF7	Chr8	266	29.27	4.55	Cytoplasmic
LOC_Os11g39540.1	OsGRF8	Chr8	231	25.86	4.67	Cytoplasmic
At4g09000	AtGRF1	Chr4	318	35.84	4.37	Cytoplasmic
At1g78300	AtGRF2	Chr1	259	29.17	4.43	Cytoplasmic
At5g38480	AtGRF3	Chr5	255	28.61	4.44	Cytoplasmic
At1g35160	AtGRF4	Chr1	295	33.36	4.44	Cytoplasmic
At5g16050	AtGRF5	Chr5	268	30.19	4.45	Cytoplasmic
At5g10450	AtGRF6	Chr5	273	31	4.99	Cytoplasmic
At3g02520	AtGRF7	Chr3	265	29.83	4.46	Cytoplasmic
At5g65430	AtGRF8	Chr5	260	29.54	5.08	Cytoplasmic
At2g42590	AtGRF9	Chr2	276	30.97	4.67	Cytoplasmic
At1g22300	AtGRF10	Chr1	254	28.92	4.44	Cytoplasmic
AT1g34760	AtGRF11	Chr1	255	29.13	4.72	Cytoplasmic
At1g26480	AtGRF12	Chr1	268	30.55	4.54	Cytoplasmic
At1g78220	AtGRF13	Chr1	245	27.93	4.55	Nuclear
