# Supplementary material for: Genome-Wide Identification and Evolution of the GRF Gene Family and Functional Characterization of PbGRF18 in Pear
Source: Int J Mol Sci. 2023 Sep 28;24(19):14690. doi: 10.3390/ijms241914690 (PMC10572701; doi:10.3390/ijms241914690)
Supplement: Supplementary file 1 [file ijms-24-14690-s001.zip › Table S2.xlsx]

## Sheet: Sheet1
WGD/segmental duplication analysis of PbGRFs.
Gene ID	Type of duplicateion			Gene number	Ratio
PbrGRF1	WGD/segmental		WGD/segmental	16	0.64
PbrGRF2	dispersed		dispersed	9	0.36
PbrGRF3	dispersed		total	25
PbrGRF4	dispersed
PbrGRF5	WGD/segmental
PbrGRF6	dispersed
PbrGRF7	WGD/segmental
PbrGRF8	WGD/segmental
PbrGRF9	WGD/segmental
PbrGRF10	WGD/segmental
PbrGRF11	WGD/segmental
PbrGRF12	WGD/segmental
PbrGRF13	WGD/segmental
PbrGRF14	WGD/segmental
PbrGRF15	dispersed
PbrGRF16	dispersed
PbrGRF17	dispersed
PbrGRF18	dispersed
PbrGRF19	WGD/segmental
PbrGRF20	WGD/segmental
PbrGRF21	dispersed
PbrGRF22	WGD/segmental
PbrGRF23	WGD/segmental
PbrGRF24	WGD/segmental
PbrGRF25	WGD/segmental
