# Supplementary material for: Genome-Wide Identification and Evolution of the GRF Gene Family and Functional Characterization of PbGRF18 in Pear
Source: Int J Mol Sci. 2023 Sep 28;24(19):14690. doi: 10.3390/ijms241914690 (PMC10572701; doi:10.3390/ijms241914690)
Supplement: Supplementary file 1 [file ijms-24-14690-s001.zip › Table S3.xlsx]

## Sheet: Sheet1
The distribution and types of CREs in the PbGRF promoters.
name	strat	end	CREs
PbrGRF1	1606	1646	cis-acting element involved in salicylic acid responsiveness
PbrGRF1	272	312	cis-acting regulatory element essential for the anaerobic induction
PbrGRF1	874	914	cis-acting regulatory element essential for the anaerobic induction
PbrGRF1	352	392	cis-acting regulatory element involved in light responsiveness
PbrGRF1	1634	1674	cis-acting regulatory element involved in light responsiveness
PbrGRF1	941	981	cis-acting regulatory element involved in the MeJA-responsiveness
PbrGRF1	1355	1395	cis-acting regulatory element involved in the MeJA-responsiveness
PbrGRF1	941	981	cis-acting regulatory element involved in the MeJA-responsiveness
PbrGRF1	1355	1395	cis-acting regulatory element involved in the MeJA-responsiveness
PbrGRF1	122	162	cis-acting regulatory element involved in zein metabolism regulation
PbrGRF1	263	303	gibberellin-responsive element
PbrGRF1	470	510	light responsive element
PbrGRF1	793	833	MYB binding site involved in drought-inducibility
PbrGRF1	1640	1680	MYB binding site involved in drought-inducibility
PbrGRF1	2	42	MYB binding site involved in light responsiveness
PbrGRF1	1534	1574	part of a conserved DNA module involved in light responsiveness
PbrGRF1	1316	1356	part of a light responsive element
PbrGRF2	1686	1726	cis-acting element involved in light responsiveness
PbrGRF2	150	190	cis-acting element involved in salicylic acid responsiveness
PbrGRF2	1076	1116	cis-acting element involved in salicylic acid responsiveness
PbrGRF2	729	769	cis-acting regulatory element essential for the anaerobic induction
PbrGRF2	1182	1222	cis-acting regulatory element essential for the anaerobic induction
PbrGRF2	1493	1533	cis-acting regulatory element essential for the anaerobic induction
PbrGRF2	1681	1721	cis-acting regulatory element involved in light responsiveness
PbrGRF2	1720	1760	cis-acting regulatory element involved in light responsiveness
PbrGRF2	390	430	cis-acting regulatory element involved in light responsiveness
PbrGRF2	559	599	cis-acting regulatory element involved in light responsiveness
PbrGRF2	1688	1728	cis-acting regulatory element involved in light responsiveness
PbrGRF2	1746	1786	cis-acting regulatory element related to meristem expression
PbrGRF2	1359	1399	gibberellin-responsive element
PbrGRF2	831	871	MYB binding site involved in drought-inducibility
PbrGRF2	168	208	part of a conserved DNA module involved in light responsiveness
PbrGRF2	1005	1045	part of a conserved DNA module involved in light responsiveness
PbrGRF2	1009	1049	part of a conserved DNA module involved in light responsiveness
PbrGRF2	1570	1610	part of a conserved DNA module involved in light responsiveness
PbrGRF2	55	95	part of a conserved DNA module involved in light responsiveness
PbrGRF2	349	389	part of a light responsive element
PbrGRF2	91	131	part of a light responsive element
PbrGRF3	1770	1810	auxin-responsive element
PbrGRF3	473	513	cis-acting element involved in defense and stress responsiveness
PbrGRF3	568	608	cis-acting element involved in defense and stress responsiveness
PbrGRF3	517	557	cis-acting element involved in gibberellin-responsiveness
PbrGRF3	1750	1790	cis-acting element involved in low-temperature responsiveness
PbrGRF3	1794	1834	cis-acting regulatory element involved in light responsiveness
PbrGRF3	79	119	cis-acting regulatory element involved in the MeJA-responsiveness
PbrGRF3	416	456	cis-acting regulatory element involved in the MeJA-responsiveness
PbrGRF3	459	499	cis-acting regulatory element involved in the MeJA-responsiveness
PbrGRF3	79	119	cis-acting regulatory element involved in the MeJA-responsiveness
PbrGRF3	416	456	cis-acting regulatory element involved in the MeJA-responsiveness
PbrGRF3	459	499	cis-acting regulatory element involved in the MeJA-responsiveness
PbrGRF3	589	629	cis-acting regulatory element involved in zein metabolism regulation
PbrGRF3	780	820	light responsive element
PbrGRF3	608	648	part of a conserved DNA module involved in light responsiveness
PbrGRF3	877	917	part of a conserved DNA module involved in light responsiveness
PbrGRF3	1535	1575	part of a conserved DNA module involved in light responsiveness
PbrGRF3	119	159	part of a light responsive element
PbrGRF3	179	219	part of a light responsive element
PbrGRF3	575	615	part of a light responsive element
PbrGRF4	42	82	auxin-responsive element
PbrGRF4	1263	1303	cis-acting element involved in defense and stress responsiveness
PbrGRF4	1878	1918	cis-acting element involved in low-temperature responsiveness
PbrGRF4	169	209	cis-acting regulatory element essential for the anaerobic induction
PbrGRF4	469	509	cis-acting regulatory element essential for the anaerobic induction
PbrGRF4	831	871	cis-acting regulatory element essential for the anaerobic induction
PbrGRF4	1157	1197	cis-acting regulatory element essential for the anaerobic induction
PbrGRF4	228	268	cis-acting regulatory element involved in light responsiveness
PbrGRF4	742	782	cis-acting regulatory element involved in light responsiveness
PbrGRF4	1589	1629	cis-acting regulatory element involved in light responsiveness
PbrGRF4	1592	1632	cis-acting regulatory element involved in light responsiveness
PbrGRF4	442	482	part of a conserved DNA module involved in light responsiveness
PbrGRF4	420	460	part of a light responsive element
PbrGRF4	1092	1132	part of a light responsive element
PbrGRF4	1169	1209	part of a light responsive element
PbrGRF5	115	155	cis-acting element involved in light responsiveness
PbrGRF5	1878	1918	cis-acting element involved in low-temperature responsiveness
PbrGRF5	14	54	cis-acting element involved in salicylic acid responsiveness
PbrGRF5	27	67	cis-acting regulatory element involved in light responsiveness
PbrGRF5	117	157	cis-acting regulatory element involved in light responsiveness
PbrGRF5	1589	1629	cis-acting regulatory element involved in light responsiveness
PbrGRF5	1592	1632	cis-acting regulatory element involved in light responsiveness
PbrGRF5	570	610	cis-acting regulatory element involved in the MeJA-responsiveness
PbrGRF5	570	610	cis-acting regulatory element involved in the MeJA-responsiveness
PbrGRF5	96	136	light responsive element
PbrGRF5	165	205	light responsive element
PbrGRF5	282	322	part of a conserved DNA module involved in light responsiveness
PbrGRF5	286	326	part of a conserved DNA module involved in light responsiveness
PbrGRF5	290	330	part of a conserved DNA module involved in light responsiveness
PbrGRF5	1335	1375	part of a light responsive element
PbrGRF5	1116	1156	part of a light responsive element
PbrGRF5	1074	1114	part of a light responsive element
PbrGRF6	1878	1918	cis-acting element involved in low-temperature responsiveness
PbrGRF6	823	863	cis-acting regulatory element essential for the anaerobic induction
PbrGRF6	1589	1629	cis-acting regulatory element involved in light responsiveness
PbrGRF6	1592	1632	cis-acting regulatory element involved in light responsiveness
PbrGRF6	1374	1414	cis-acting regulatory element involved in light responsiveness
PbrGRF6	-4	36	cis-acting regulatory element involved in the MeJA-responsiveness
PbrGRF6	726	766	cis-acting regulatory element involved in the MeJA-responsiveness
PbrGRF6	1358	1398	cis-acting regulatory element involved in the MeJA-responsiveness
PbrGRF6	-4	36	cis-acting regulatory element involved in the MeJA-responsiveness
PbrGRF6	726	766	cis-acting regulatory element involved in the MeJA-responsiveness
PbrGRF6	1358	1398	cis-acting regulatory element involved in the MeJA-responsiveness
PbrGRF6	1029	1069	cis-acting regulatory element involved in zein metabolism regulation
PbrGRF6	959	999	MYB binding site involved in drought-inducibility
PbrGRF6	1014	1054	MYB binding site involved in drought-inducibility
PbrGRF6	1315	1355	MYB binding site involved in drought-inducibility
PbrGRF6	-15	25	part of a conserved DNA module involved in light responsiveness
PbrGRF6	78	118	part of a conserved DNA module involved in light responsiveness
PbrGRF6	120	160	part of a conserved DNA module involved in light responsiveness
PbrGRF6	265	305	part of a light responsive element
PbrGRF7	199	239	cis-acting element involved in defense and stress responsiveness
PbrGRF7	1684	1724	cis-acting element involved in light responsiveness
PbrGRF7	1075	1115	cis-acting element involved in low-temperature responsiveness
PbrGRF7	1364	1404	cis-acting element involved in low-temperature responsiveness
PbrGRF7	656	696	cis-acting regulatory element essential for the anaerobic induction
PbrGRF7	296	336	cis-acting regulatory element involved in light responsiveness
PbrGRF7	736	776	cis-acting regulatory element involved in light responsiveness
PbrGRF7	1472	1512	cis-acting regulatory element involved in light responsiveness
PbrGRF7	1758	1798	cis-acting regulatory element involved in light responsiveness
PbrGRF7	1419	1459	cis-acting regulatory element involved in the MeJA-responsiveness
PbrGRF7	1419	1459	cis-acting regulatory element involved in the MeJA-responsiveness
PbrGRF7	504	544	cis-acting regulatory element involved in zein metabolism regulation
PbrGRF7	59	99	cis-acting regulatory element related to meristem expression
PbrGRF7	647	687	gibberellin-responsive element
PbrGRF7	484	524	light responsive element
PbrGRF7	853	893	light responsive element
PbrGRF7	369	409	light responsive element
PbrGRF7	1947	1987	light responsive element
PbrGRF7	1152	1192	MYB binding site involved in drought-inducibility
PbrGRF7	1478	1518	MYB binding site involved in drought-inducibility
PbrGRF7	1535	1575	MYB binding site involved in drought-inducibility
PbrGRF7	1701	1741	part of a conserved DNA module involved in light responsiveness
PbrGRF7	-17	23	part of a light responsive element
PbrGRF8	432	472	cis-acting element involved in low-temperature responsiveness
PbrGRF8	1027	1067	cis-acting element involved in salicylic acid responsiveness
PbrGRF8	127	167	cis-acting regulatory element essential for the anaerobic induction
PbrGRF8	-9	31	cis-acting regulatory element involved in the MeJA-responsiveness
PbrGRF8	652	692	cis-acting regulatory element involved in the MeJA-responsiveness
PbrGRF8	667	707	cis-acting regulatory element involved in the MeJA-responsiveness
PbrGRF8	783	823	cis-acting regulatory element involved in the MeJA-responsiveness
PbrGRF8	-9	31	cis-acting regulatory element involved in the MeJA-responsiveness
PbrGRF8	652	692	cis-acting regulatory element involved in the MeJA-responsiveness
PbrGRF8	667	707	cis-acting regulatory element involved in the MeJA-responsiveness
PbrGRF8	783	823	cis-acting regulatory element involved in the MeJA-responsiveness
PbrGRF8	1941	1981	cis-acting regulatory element related to meristem expression
PbrGRF8	259	299	gibberellin-responsive element
PbrGRF8	847	887	part of a conserved DNA module involved in light responsiveness
PbrGRF8	954	994	part of a conserved DNA module involved in light responsiveness
PbrGRF8	1038	1078	part of a conserved DNA module involved in light responsiveness
PbrGRF8	147	187	part of a light responsive element
PbrGRF8	200	240	part of a light responsive element
PbrGRF9	1087	1127	cis-acting element involved in defense and stress responsiveness
PbrGRF9	401	441	cis-acting element involved in low-temperature responsiveness
PbrGRF9	1878	1918	cis-acting element involved in low-temperature responsiveness
PbrGRF9	125	165	cis-acting element involved in salicylic acid responsiveness
PbrGRF9	139	179	cis-acting element involved in salicylic acid responsiveness
PbrGRF9	1238	1278	cis-acting regulatory element essential for the anaerobic induction
PbrGRF9	278	318	cis-acting regulatory element involved in light responsiveness
PbrGRF9	1589	1629	cis-acting regulatory element involved in light responsiveness
PbrGRF9	1592	1632	cis-acting regulatory element involved in light responsiveness
PbrGRF9	424	464	cis-acting regulatory element related to meristem expression
PbrGRF9	752	792	light responsive element
PbrGRF9	962	1002	light responsive element
PbrGRF9	1396	1436	light responsive element
PbrGRF9	153	193	part of a conserved DNA module involved in light responsiveness
PbrGRF9	137	177	part of a light responsive element
PbrGRF10	1053	1093	cis-acting element involved in defense and stress responsiveness
PbrGRF10	519	559	cis-acting element involved in low-temperature responsiveness
PbrGRF10	1298	1338	cis-acting element involved in salicylic acid responsiveness
PbrGRF10	-13	27	cis-acting regulatory element essential for the anaerobic induction
PbrGRF10	1348	1388	cis-acting regulatory element essential for the anaerobic induction
PbrGRF10	1640	1680	cis-acting regulatory element essential for the anaerobic induction
PbrGRF10	1671	1711	cis-acting regulatory element essential for the anaerobic induction
PbrGRF10	1506	1546	cis-acting regulatory element involved in the MeJA-responsiveness
PbrGRF10	1506	1546	cis-acting regulatory element involved in the MeJA-responsiveness
PbrGRF10	1144	1184	cis-acting regulatory element related to meristem expression
PbrGRF10	46	86	light responsive element
PbrGRF10	90	130	light responsive element
PbrGRF10	109	149	light responsive element
PbrGRF10	424	464	light responsive element
PbrGRF10	426	466	light responsive element
PbrGRF10	1412	1452	light responsive element
PbrGRF10	1413	1453	light responsive element
PbrGRF10	1440	1480	light responsive element
PbrGRF10	1441	1481	light responsive element
PbrGRF10	1471	1511	light responsive element
PbrGRF10	1472	1512	light responsive element
PbrGRF10	1804	1844	light responsive element
PbrGRF10	1806	1846	light responsive element
PbrGRF10	1843	1883	light responsive element
PbrGRF10	1845	1885	light responsive element
PbrGRF10	296	336	light responsive element
PbrGRF10	1539	1579	part of a conserved DNA module involved in light responsiveness
PbrGRF10	1737	1777	part of a conserved DNA module involved in light responsiveness
PbrGRF10	1752	1792	part of a conserved DNA module involved in light responsiveness
PbrGRF10	14	54	part of a light responsive element
PbrGRF10	1053	1093	part of a light responsive element
PbrGRF11	1670	1710	cis-acting element involved in gibberellin-responsiveness
PbrGRF11	1687	1727	cis-acting element involved in light responsiveness
PbrGRF11	1038	1078	cis-acting regulatory element essential for the anaerobic induction
PbrGRF11	561	601	cis-acting regulatory element involved in light responsiveness
PbrGRF11	1682	1722	cis-acting regulatory element involved in light responsiveness
PbrGRF11	1720	1760	cis-acting regulatory element involved in light responsiveness
PbrGRF11	-19	21	cis-acting regulatory element involved in light responsiveness
PbrGRF11	264	304	cis-acting regulatory element involved in light responsiveness
PbrGRF11	699	739	cis-acting regulatory element involved in light responsiveness
PbrGRF11	868	908	cis-acting regulatory element involved in light responsiveness
PbrGRF11	1689	1729	cis-acting regulatory element involved in light responsiveness
PbrGRF11	1624	1664	cis-acting regulatory element involved in the MeJA-responsiveness
PbrGRF11	1624	1664	cis-acting regulatory element involved in the MeJA-responsiveness
PbrGRF11	1746	1786	cis-acting regulatory element related to meristem expression
PbrGRF11	896	936	MYB binding site involved in drought-inducibility
PbrGRF11	477	517	part of a conserved DNA module involved in light responsiveness
PbrGRF11	1314	1354	part of a conserved DNA module involved in light responsiveness
PbrGRF11	1318	1358	part of a conserved DNA module involved in light responsiveness
PbrGRF11	396	436	part of a light responsive element
PbrGRF11	602	642	part of a light responsive element
PbrGRF11	658	698	part of a light responsive element
PbrGRF11	1008	1048	part of a light responsive element
PbrGRF11	1151	1191	part of an auxin-responsive element
PbrGRF12	784	824	cis-acting element involved in defense and stress responsiveness
PbrGRF12	1529	1569	cis-acting element involved in salicylic acid responsiveness
PbrGRF12	163	203	cis-acting regulatory element essential for the anaerobic induction
PbrGRF12	1283	1323	cis-acting regulatory element essential for the anaerobic induction
PbrGRF12	1561	1601	cis-acting regulatory element essential for the anaerobic induction
PbrGRF12	1654	1694	cis-acting regulatory element essential for the anaerobic induction
PbrGRF12	1712	1752	cis-acting regulatory element essential for the anaerobic induction
PbrGRF12	720	760	cis-acting regulatory element involved in light responsiveness
PbrGRF12	1154	1194	cis-acting regulatory element involved in light responsiveness
PbrGRF12	1155	1195	cis-acting regulatory element involved in light responsiveness
PbrGRF12	850	890	cis-acting regulatory element involved in the MeJA-responsiveness
PbrGRF12	850	890	cis-acting regulatory element involved in the MeJA-responsiveness
PbrGRF12	353	393	cis-acting regulatory element involved in zein metabolism regulation
PbrGRF12	1379	1419	cis-acting regulatory element involved in zein metabolism regulation
PbrGRF12	282	322	cis-acting regulatory element related to meristem expression
PbrGRF12	1266	1306	gibberellin-responsive element
PbrGRF12	1586	1626	gibberellin-responsive element
PbrGRF12	692	732	light responsive element
PbrGRF12	853	893	MYB binding site involved in drought-inducibility
PbrGRF12	18	58	part of a conserved DNA module involved in light responsiveness
PbrGRF12	392	432	part of a conserved DNA module involved in light responsiveness
PbrGRF12	396	436	part of a conserved DNA module involved in light responsiveness
PbrGRF12	400	440	part of a conserved DNA module involved in light responsiveness
PbrGRF12	1298	1338	part of a conserved DNA module involved in light responsiveness
PbrGRF12	1319	1359	part of a conserved DNA module involved in light responsiveness
PbrGRF12	1421	1461	part of a conserved DNA module involved in light responsiveness
PbrGRF12	1579	1619	part of a conserved DNA module involved in light responsiveness
PbrGRF12	1628	1668	part of a conserved DNA module involved in light responsiveness
PbrGRF12	1698	1738	part of a conserved DNA module involved in light responsiveness
PbrGRF12	706	746	part of a light responsive element
PbrGRF12	801	841	part of a light responsive element
PbrGRF12	1269	1309	part of a light responsive element
PbrGRF12	1859	1899	part of a light responsive element
PbrGRF12	246	286	part of a light responsive element
PbrGRF12	1097	1137	part of a light responsive element
PbrGRF13	1955	1995	cis-acting regulatory element essential for the anaerobic induction
PbrGRF13	401	441	cis-acting regulatory element involved in light responsiveness
PbrGRF13	1712	1752	cis-acting regulatory element involved in light responsiveness
PbrGRF13	1731	1771	cis-acting regulatory element involved in light responsiveness
PbrGRF13	1863	1903	cis-acting regulatory element involved in the MeJA-responsiveness
PbrGRF13	1896	1936	cis-acting regulatory element involved in the MeJA-responsiveness
PbrGRF13	1863	1903	cis-acting regulatory element involved in the MeJA-responsiveness
PbrGRF13	1896	1936	cis-acting regulatory element involved in the MeJA-responsiveness
PbrGRF13	942	982	cis-acting regulatory element involved in zein metabolism regulation
PbrGRF13	1721	1761	cis-acting regulatory element involved in zein metabolism regulation
PbrGRF13	903	943	light responsive element
PbrGRF13	1185	1225	light responsive element
PbrGRF13	361	401	part of a conserved DNA module involved in light responsiveness
PbrGRF13	1739	1779	part of a conserved DNA module involved in light responsiveness
PbrGRF13	180	220	part of a light responsive element
PbrGRF13	1759	1799	part of a light responsive element
PbrGRF13	1827	1867	part of a light responsive element
PbrGRF13	835	875	part of a light responsive element
PbrGRF13	1532	1572	part of a light responsive element
PbrGRF13	530	570	part of a light responsive element
PbrGRF13	664	704	part of a light responsive element
PbrGRF14	276	316	cis-acting element involved in low-temperature responsiveness
PbrGRF14	1170	1210	cis-acting element involved in low-temperature responsiveness
PbrGRF14	1955	1995	cis-acting regulatory element essential for the anaerobic induction
PbrGRF14	1712	1752	cis-acting regulatory element involved in light responsiveness
PbrGRF14	1731	1771	cis-acting regulatory element involved in light responsiveness
PbrGRF14	1866	1906	cis-acting regulatory element involved in light responsiveness
PbrGRF14	1866	1906	cis-acting regulatory element involved in light responsiveness
PbrGRF14	409	449	cis-acting regulatory element involved in the MeJA-responsiveness
PbrGRF14	1863	1903	cis-acting regulatory element involved in the MeJA-responsiveness
PbrGRF14	1896	1936	cis-acting regulatory element involved in the MeJA-responsiveness
PbrGRF14	409	449	cis-acting regulatory element involved in the MeJA-responsiveness
PbrGRF14	1863	1903	cis-acting regulatory element involved in the MeJA-responsiveness
PbrGRF14	1896	1936	cis-acting regulatory element involved in the MeJA-responsiveness
PbrGRF14	1721	1761	cis-acting regulatory element involved in zein metabolism regulation
PbrGRF14	933	973	light responsive element
PbrGRF14	1213	1253	light responsive element
PbrGRF14	1739	1779	part of a conserved DNA module involved in light responsiveness
PbrGRF14	486	526	part of a conserved DNA module involved in light responsiveness
PbrGRF14	865	905	part of a light responsive element
PbrGRF14	655	695	part of a light responsive element
PbrGRF14	612	652	part of a light responsive element
PbrGRF14	1532	1572	part of a light responsive element
PbrGRF14	1759	1799	part of a light responsive element
PbrGRF14	1827	1867	part of a light responsive element
PbrGRF15	1351	1391	cis-acting element involved in low-temperature responsiveness
PbrGRF15	1878	1918	cis-acting element involved in low-temperature responsiveness
PbrGRF15	1589	1629	cis-acting regulatory element involved in light responsiveness
PbrGRF15	1592	1632	cis-acting regulatory element involved in light responsiveness
PbrGRF15	753	793	gibberellin-responsive element
PbrGRF15	199	239	light responsive element
PbrGRF15	725	765	MYB binding site involved in drought-inducibility
PbrGRF15	884	924	MYB binding site involved in drought-inducibility
PbrGRF15	196	236	MYB binding site involved in light responsiveness
PbrGRF15	1420	1460	MYB binding site involved in light responsiveness
PbrGRF15	154	194	part of a conserved DNA module involved in light responsiveness
PbrGRF15	734	774	part of a light responsive element
PbrGRF15	538	578	part of a light responsive element
PbrGRF16	307	347	auxin-responsive element
PbrGRF16	679	719	auxin-responsive element
PbrGRF16	1952	1992	auxin-responsive element
PbrGRF16	212	252	cis-acting element involved in defense and stress responsiveness
PbrGRF16	632	672	cis-acting element involved in light responsiveness
PbrGRF16	86	126	cis-acting element involved in salicylic acid responsiveness
PbrGRF16	1159	1199	cis-acting element involved in salicylic acid responsiveness
PbrGRF16	-3	37	cis-acting regulatory element involved in light responsiveness
PbrGRF16	1178	1218	cis-acting regulatory element involved in light responsiveness
PbrGRF16	1428	1468	cis-acting regulatory element involved in light responsiveness
PbrGRF16	846	886	cis-acting regulatory element related to meristem expression
PbrGRF16	178	218	light responsive element
PbrGRF16	498	538	light responsive element
PbrGRF16	1379	1419	part of a conserved DNA module involved in light responsiveness
PbrGRF16	1224	1264	part of a light responsive element
PbrGRF16	1399	1439	part of a light responsive element
PbrGRF16	587	627	part of a light responsive element
PbrGRF17	930	970	cis-acting element involved in defense and stress responsiveness
PbrGRF17	1669	1709	cis-acting regulatory element essential for the anaerobic induction
PbrGRF17	0	40	cis-acting regulatory element involved in light responsiveness
PbrGRF17	451	491	cis-acting regulatory element involved in the MeJA-responsiveness
PbrGRF17	758	798	cis-acting regulatory element involved in the MeJA-responsiveness
PbrGRF17	451	491	cis-acting regulatory element involved in the MeJA-responsiveness
PbrGRF17	758	798	cis-acting regulatory element involved in the MeJA-responsiveness
PbrGRF17	873	913	cis-acting regulatory element involved in zein metabolism regulation
PbrGRF17	342	382	cis-acting regulatory element related to meristem expression
PbrGRF17	791	831	gibberellin-responsive element
PbrGRF17	630	670	gibberellin-responsive element
PbrGRF17	131	171	MYB binding site involved in drought-inducibility
PbrGRF17	795	835	part of a conserved DNA module involved in light responsiveness
PbrGRF17	905	945	part of a light responsive element
PbrGRF17	1156	1196	part of a light responsive element
PbrGRF18	1031	1071	auxin-responsive element
PbrGRF18	1620	1660	cis-acting element involved in gibberellin-responsiveness
PbrGRF18	286	326	cis-acting regulatory element essential for the anaerobic induction
PbrGRF18	303	343	cis-acting regulatory element essential for the anaerobic induction
PbrGRF18	1045	1085	cis-acting regulatory element essential for the anaerobic induction
PbrGRF18	1651	1691	cis-acting regulatory element essential for the anaerobic induction
PbrGRF18	1150	1190	cis-acting regulatory element involved in light responsiveness
PbrGRF18	139	179	cis-acting regulatory element involved in light responsiveness
PbrGRF18	226	266	cis-acting regulatory element involved in light responsiveness
PbrGRF18	566	606	cis-acting regulatory element involved in light responsiveness
PbrGRF18	973	1013	cis-acting regulatory element involved in light responsiveness
PbrGRF18	1150	1190	cis-acting regulatory element involved in light responsiveness
PbrGRF18	756	796	cis-acting regulatory element involved in the MeJA-responsiveness
PbrGRF18	946	986	cis-acting regulatory element involved in the MeJA-responsiveness
PbrGRF18	1086	1126	cis-acting regulatory element involved in the MeJA-responsiveness
PbrGRF18	1140	1180	cis-acting regulatory element involved in the MeJA-responsiveness
PbrGRF18	756	796	cis-acting regulatory element involved in the MeJA-responsiveness
PbrGRF18	946	986	cis-acting regulatory element involved in the MeJA-responsiveness
PbrGRF18	1086	1126	cis-acting regulatory element involved in the MeJA-responsiveness
PbrGRF18	1140	1180	cis-acting regulatory element involved in the MeJA-responsiveness
PbrGRF18	629	669	cis-acting regulatory element involved in zein metabolism regulation
PbrGRF18	1102	1142	cis-acting regulatory element related to meristem expression
PbrGRF18	1193	1233	cis-acting regulatory element related to meristem expression
PbrGRF18	556	596	light responsive element
PbrGRF18	557	597	light responsive element
PbrGRF18	1689	1729	light responsive element
PbrGRF18	1861	1901	MYB binding site involved in drought-inducibility
PbrGRF18	241	281	part of a conserved DNA module involved in light responsiveness
PbrGRF18	772	812	part of a conserved DNA module involved in light responsiveness
PbrGRF18	927	967	part of a conserved DNA module involved in light responsiveness
PbrGRF18	1941	1981	part of a conserved DNA module involved in light responsiveness
PbrGRF19	901	941	auxin-responsive element
PbrGRF19	224	264	cis-acting element involved in defense and stress responsiveness
PbrGRF19	1558	1598	cis-acting element involved in gibberellin-responsiveness
PbrGRF19	339	379	cis-acting element involved in salicylic acid responsiveness
PbrGRF19	9	49	cis-acting regulatory element essential for the anaerobic induction
PbrGRF19	1472	1512	cis-acting regulatory element involved in light responsiveness
PbrGRF19	1696	1736	cis-acting regulatory element involved in light responsiveness
PbrGRF19	1698	1738	cis-acting regulatory element involved in light responsiveness
PbrGRF19	1365	1405	cis-acting regulatory element related to meristem expression
PbrGRF19	1457	1497	cis-acting regulatory element related to meristem expression
PbrGRF19	1483	1523	cis-acting regulatory element related to meristem expression
PbrGRF19	235	275	gibberellin-responsive element
PbrGRF19	1449	1489	light responsive element
PbrGRF19	363	403	part of a light responsive element
PbrGRF19	650	690	part of a light responsive element
PbrGRF19	434	474	part of a light responsive element
PbrGRF19	1178	1218	part of a light responsive element
PbrGRF20	217	257	cis-acting element involved in gibberellin-responsiveness
PbrGRF20	1878	1918	cis-acting element involved in low-temperature responsiveness
PbrGRF20	1589	1629	cis-acting regulatory element involved in light responsiveness
PbrGRF20	1592	1632	cis-acting regulatory element involved in light responsiveness
PbrGRF20	10	50	cis-acting regulatory element involved in light responsiveness
PbrGRF20	1081	1121	cis-acting regulatory element involved in the MeJA-responsiveness
PbrGRF20	1412	1452	cis-acting regulatory element involved in the MeJA-responsiveness
PbrGRF20	1081	1121	cis-acting regulatory element involved in the MeJA-responsiveness
PbrGRF20	1412	1452	cis-acting regulatory element involved in the MeJA-responsiveness
PbrGRF20	1372	1412	gibberellin-responsive element
PbrGRF20	455	495	part of a light responsive element
PbrGRF20	873	913	part of a light responsive element
PbrGRF20	509	549	part of a light responsive element
PbrGRF20	112	152	part of a light responsive element
PbrGRF21	1935	1975	auxin-responsive element
PbrGRF21	875	915	cis-acting element involved in low-temperature responsiveness
PbrGRF21	1331	1371	cis-acting element involved in low-temperature responsiveness
PbrGRF21	779	819	cis-acting regulatory element essential for the anaerobic induction
PbrGRF21	794	834	cis-acting regulatory element essential for the anaerobic induction
PbrGRF21	1437	1477	cis-acting regulatory element essential for the anaerobic induction
PbrGRF21	1787	1827	cis-acting regulatory element essential for the anaerobic induction
PbrGRF21	181	221	cis-acting regulatory element involved in light responsiveness
PbrGRF21	533	573	cis-acting regulatory element involved in the MeJA-responsiveness
PbrGRF21	740	780	cis-acting regulatory element involved in the MeJA-responsiveness
PbrGRF21	759	799	cis-acting regulatory element involved in the MeJA-responsiveness
PbrGRF21	1792	1832	cis-acting regulatory element involved in the MeJA-responsiveness
PbrGRF21	533	573	cis-acting regulatory element involved in the MeJA-responsiveness
PbrGRF21	740	780	cis-acting regulatory element involved in the MeJA-responsiveness
PbrGRF21	759	799	cis-acting regulatory element involved in the MeJA-responsiveness
PbrGRF21	1792	1832	cis-acting regulatory element involved in the MeJA-responsiveness
PbrGRF21	456	496	cis-acting regulatory element involved in zein metabolism regulation
PbrGRF21	1081	1121	cis-acting regulatory element related to meristem expression
PbrGRF21	1560	1600	gibberellin-responsive element
PbrGRF21	1145	1185	light responsive element
PbrGRF21	1371	1411	light responsive element
PbrGRF21	136	176	MYB binding site involved in drought-inducibility
PbrGRF21	856	896	MYB binding site involved in drought-inducibility
PbrGRF21	889	929	part of a conserved DNA module involved in light responsiveness
PbrGRF21	1711	1751	part of a conserved DNA module involved in light responsiveness
PbrGRF21	822	862	part of a light responsive element
PbrGRF21	-8	32	part of a light responsive element
PbrGRF22	1064	1104	cis-acting element involved in defense and stress responsiveness
PbrGRF22	1190	1230	cis-acting element involved in light responsiveness
PbrGRF22	530	570	cis-acting element involved in low-temperature responsiveness
PbrGRF22	1308	1348	cis-acting element involved in salicylic acid responsiveness
PbrGRF22	-1	39	cis-acting regulatory element essential for the anaerobic induction
PbrGRF22	1348	1388	cis-acting regulatory element essential for the anaerobic induction
PbrGRF22	1640	1680	cis-acting regulatory element essential for the anaerobic induction
PbrGRF22	1671	1711	cis-acting regulatory element essential for the anaerobic induction
PbrGRF22	1155	1195	cis-acting regulatory element related to meristem expression
PbrGRF22	610	650	light responsive element
PbrGRF22	58	98	light responsive element
PbrGRF22	101	141	light responsive element
PbrGRF22	120	160	light responsive element
PbrGRF22	435	475	light responsive element
PbrGRF22	437	477	light responsive element
PbrGRF22	1413	1453	light responsive element
PbrGRF22	1414	1454	light responsive element
PbrGRF22	1443	1483	light responsive element
PbrGRF22	1444	1484	light responsive element
PbrGRF22	1474	1514	light responsive element
PbrGRF22	1475	1515	light responsive element
PbrGRF22	1804	1844	light responsive element
PbrGRF22	1806	1846	light responsive element
PbrGRF22	1843	1883	light responsive element
PbrGRF22	1542	1582	part of a conserved DNA module involved in light responsiveness
PbrGRF22	1737	1777	part of a conserved DNA module involved in light responsiveness
PbrGRF22	1752	1792	part of a conserved DNA module involved in light responsiveness
PbrGRF22	1064	1104	part of a light responsive element
PbrGRF22	1548	1588	part of a light responsive element
PbrGRF22	26	66	part of a light responsive element
PbrGRF23	345	385	auxin-responsive element
PbrGRF23	445	485	auxin-responsive element
PbrGRF23	1697	1737	cis-acting element involved in low-temperature responsiveness
PbrGRF23	350	390	cis-acting regulatory element essential for the anaerobic induction
PbrGRF23	450	490	cis-acting regulatory element essential for the anaerobic induction
PbrGRF23	1290	1330	cis-acting regulatory element essential for the anaerobic induction
PbrGRF23	331	371	cis-acting regulatory element involved in the MeJA-responsiveness
PbrGRF23	431	471	cis-acting regulatory element involved in the MeJA-responsiveness
PbrGRF23	331	371	cis-acting regulatory element involved in the MeJA-responsiveness
PbrGRF23	431	471	cis-acting regulatory element involved in the MeJA-responsiveness
PbrGRF23	1683	1723	cis-acting regulatory element involved in zein metabolism regulation
PbrGRF23	583	623	gibberellin-responsive element
PbrGRF23	1719	1759	light responsive element
PbrGRF23	1832	1872	MYB binding site involved in drought-inducibility
PbrGRF23	1465	1505	part of a conserved DNA module involved in light responsiveness
PbrGRF23	-14	26	part of a light responsive element
PbrGRF24	246	286	cis-acting regulatory element essential for the anaerobic induction
PbrGRF24	377	417	cis-acting regulatory element essential for the anaerobic induction
PbrGRF24	429	469	cis-acting regulatory element essential for the anaerobic induction
PbrGRF24	1784	1824	cis-acting regulatory element involved in light responsiveness
PbrGRF24	1779	1819	cis-acting regulatory element involved in light responsiveness
PbrGRF24	1782	1822	cis-acting regulatory element involved in light responsiveness
PbrGRF24	1784	1824	cis-acting regulatory element involved in light responsiveness
PbrGRF24	1968	2008	cis-acting regulatory element involved in light responsiveness
PbrGRF24	1936	1976	cis-acting regulatory element involved in the MeJA-responsiveness
PbrGRF24	1936	1976	cis-acting regulatory element involved in the MeJA-responsiveness
PbrGRF24	829	869	gibberellin-responsive element
PbrGRF24	760	800	light responsive element
PbrGRF24	778	818	light responsive element
PbrGRF24	799	839	light responsive element
PbrGRF24	836	876	light responsive element
PbrGRF24	1193	1233	light responsive element
PbrGRF24	1332	1372	light responsive element
PbrGRF24	1334	1374	light responsive element
PbrGRF24	1827	1867	light responsive element
PbrGRF24	1951	1991	light responsive element
PbrGRF24	766	806	MYB binding site involved in light responsiveness
PbrGRF24	1245	1285	MYB binding site involved in light responsiveness
PbrGRF24	1336	1376	MYB binding site involved in light responsiveness
PbrGRF24	1317	1357	part of a conserved DNA module involved in light responsiveness
PbrGRF24	1284	1324	part of a light responsive element
PbrGRF25	784	824	cis-acting element involved in defense and stress responsiveness
PbrGRF25	1529	1569	cis-acting element involved in salicylic acid responsiveness
PbrGRF25	163	203	cis-acting regulatory element essential for the anaerobic induction
PbrGRF25	1283	1323	cis-acting regulatory element essential for the anaerobic induction
PbrGRF25	1561	1601	cis-acting regulatory element essential for the anaerobic induction
PbrGRF25	1654	1694	cis-acting regulatory element essential for the anaerobic induction
PbrGRF25	1712	1752	cis-acting regulatory element essential for the anaerobic induction
PbrGRF25	720	760	cis-acting regulatory element involved in light responsiveness
PbrGRF25	850	890	cis-acting regulatory element involved in the MeJA-responsiveness
PbrGRF25	850	890	cis-acting regulatory element involved in the MeJA-responsiveness
PbrGRF25	353	393	cis-acting regulatory element involved in zein metabolism regulation
PbrGRF25	1379	1419	cis-acting regulatory element involved in zein metabolism regulation
PbrGRF25	282	322	cis-acting regulatory element related to meristem expression
PbrGRF25	1586	1626	gibberellin-responsive element
PbrGRF25	853	893	MYB binding site involved in drought-inducibility
PbrGRF25	19	59	part of a conserved DNA module involved in light responsiveness
PbrGRF25	392	432	part of a conserved DNA module involved in light responsiveness
PbrGRF25	396	436	part of a conserved DNA module involved in light responsiveness
PbrGRF25	400	440	part of a conserved DNA module involved in light responsiveness
PbrGRF25	1298	1338	part of a conserved DNA module involved in light responsiveness
PbrGRF25	1319	1359	part of a conserved DNA module involved in light responsiveness
PbrGRF25	1421	1461	part of a conserved DNA module involved in light responsiveness
PbrGRF25	1579	1619	part of a conserved DNA module involved in light responsiveness
PbrGRF25	1628	1668	part of a conserved DNA module involved in light responsiveness
PbrGRF25	1698	1738	part of a conserved DNA module involved in light responsiveness
PbrGRF25	1859	1899	part of a light responsive element
PbrGRF25	246	286	part of a light responsive element
PbrGRF25	1097	1137	part of a light responsive element
PbrGRF25	706	746	part of a light responsive element
PbrGRF25	801	841	part of a light responsive element
PbrGRF25	1270	1310	part of a light responsive element
