# Supplementary material for: Genome-Wide Identification and Evolution of the GRF Gene Family and Functional Characterization of PbGRF18 in Pear
Source: Int J Mol Sci. 2023 Sep 28;24(19):14690. doi: 10.3390/ijms241914690 (PMC10572701; doi:10.3390/ijms241914690)
Supplement: Supplementary file 1 [file ijms-24-14690-s001.zip › Table S4.xlsx]

## Sheet: 工作表 1 - Table S5.EXCEL
The RPKM of PbGRFs in seven different tissues of ‘dangshansuli’.
	Stem	Ovary	Petal	Sepal	Bud	Fruit	Leaf
PbGRF1	461.127	311.42	241.718	206.33	397.603	357.187	123.534
PbGRF2	58.2185	34.9871	41.1352	33.8712	33.9988	37.4771	17.4897
PbGRF3	150.421	131.739	86.0741	178.377	156.032	121.478	85.8943
PbGRF4	0	0	0	0	0	0	0
PbGRF5	0	0	0	0	0	0	0
PbGRF6	0	0	0	0	0	0	0
PbGRF7	251.778	191.416	146.822	128.646	268.426	325.229	159.38
PbGRF8	9.35285	6.51533	7.76313	7.39279	11.5437	7.642	40.6065
PbGRF9	0	0	0.0120907	0.0124454	0	0	0
PbGRF10	38.5598	31.0317	23.6982	32.3477	47.6713	37.029	33.17
PbGRF11	94.2844	50.6775	72.4869	48.5808	53.1619	88.797	48.0669
PbGRF12	0.207844	0	0	0	0	0	0
PbGRF13	27.325	9.24609	93.6468	32.9744	0.653097	59.1464	12.7038
PbGRF14	37.57	21.4208	207.545	78.8358	2.20935	83.8147	8.72678
PbGRF15	0	0	0	0	0	0	0
PbGRF16	3.60915	1.2292	1.80374	2.9627	2.50125	4.6013	0
PbGRF17	0	0	0	0	0	0	0
PbGRF18	590.668	725.643	745.905	795.233	299.535	499.441	654.139
PbGRF19	133.811	71.8554	70.9717	56.5077	169.222	130.662	112.961
PbGRF20	0.776381	1.30201	1.14998	1.87355	1.30351	0.488677	0.131022
PbGRF21	317.36	312.545	318.081	283.409	168.978	482.108	137.934
PbGRF22	36.6327	30.4087	20.6263	28.1666	52.3838	36.0114	31.8298
PbGRF23	13.7827	7.3693	4.62931	3.60947	10.5396	49.6767	8.51389
PbGRF24	171.926	139.246	166.252	175.812	91.5608	101.138	44.7931
PbGRF25	0	0	0	0	0	0	0
