# Supplementary material for: Genome-Wide Identification and Evolution of the GRF Gene Family and Functional Characterization of PbGRF18 in Pear
Source: Int J Mol Sci. 2023 Sep 28;24(19):14690. doi: 10.3390/ijms241914690 (PMC10572701; doi:10.3390/ijms241914690)
Supplement: Supplementary file 1 [file ijms-24-14690-s001.zip › Table S5.xlsx]

## Sheet: 工作表 1 - Table S6
The RPKM of PbGRFs in six developmental stages of ‘Dangshansuli’ pear fruits.
	15 DAFB-RPKM	36 DAFB-RPKM	80 DAFB-RPKM	110 DAFB-RPKM	145 DAFB-RPKM	167 DAFB-RPKM
PbGRF1	277.38	302.136	360.025	277.463	307.126	226.96
PbGRF2	34.2305	45.2398	54.1226	49.0865	28.311	43.51
PbGRF3	109.124	120.707	151.019	150.985	175.903	235.479
PbGRF4	0	0	0	0	0	0
PbGRF5	0	0	0	0	0	0
PbGRF6	0	0	0	0	0	0
PbGRF7	313.769	262.727	305.673	245.372	315.421	342.182
PbGRF8	18.6129	10.7013	10.3035	6.96117	15.1063	13.891
PbGRF9	0	0	0	0	0	0
PbGRF10	28.7168	25.9672	35.136	25.8581	34.5561	37.6066
PbGRF11	36.2792	32.2186	48.3662	38.3413	27.4569	34.1353
PbGRF12	0	0	0	0	0	0
PbGRF13	-	-	-	-	3.71866	4.8822
PbGRF14	2.09967	-	-	0.445067	54.5403	93.4759
PbGRF15	0	0	0	0	0	0
PbGRF16	9.01809	8.14869	7.37136	11.6028	3.04057	4.59075
PbGRF17	0	0	0	0	0	0
PbGRF18	1169.23	952.018	1318.54	879.732	782.324	710.166
PbGRF19	167.221	103.706	148.533	123.893	117.692	126.414
PbGRF20	0	0	0	0	0	0
PbGRF21	141.529	174.419	283.571	441.464	270.859	400.089
PbGRF22	37.4468	23.3299	32.2989	29.8025	46.2135	34.7643
PbGRF23	5.29979	14.0401	29.488	30.5123	13.7208	21.4367
PbGRF24	251.384	225.607	130.111	127.625	187.767	173.272
PbGRF25	0	0	0	0	0	0
