# Supplementary material for: Genome-Wide Identification and Evolution of the GRF Gene Family and Functional Characterization of PbGRF18 in Pear
Source: Int J Mol Sci. 2023 Sep 28;24(19):14690. doi: 10.3390/ijms241914690 (PMC10572701; doi:10.3390/ijms241914690)
Supplement: Supplementary file 1 [file ijms-24-14690-s001.zip › Table S6.xlsx]

## Sheet: Sheet1
The primers used in this study.
Subcellular localizition
PbrGRF8-GFP-F	gagaacacgggggactctagaATGGCTCTCAATGGGTCTCG
PbrGRF8-GFP-R	gcccttgctcaccatggatccATTCATAGAATCCTCCAGCATTATTG
PbrGRF11-GFP-F	gagaacacgggggactctagaATGGGTTTCGCTACTGAACGTG
PbrGRF11-GFP-R	gcccttgctcaccatggatccACTTGACAGGGCGGGAAAAAG
PbrGRF18-GFP-F	gagaacacgggggactctagaATGCCGCCAACTGATTCTTC
PbrGRF18-GFP-R	gcccttgctcaccatggatccCTGCTGTGCTTCACTGGATTCG
qRT-PCR analysis
GAPDH-F	GTGCCCACTGTTGATGTTTCC
GAPDH-R	CCTTCTGACTCCTCCTTGATAGC
PbrGRF1-F	GGCAGAGAGTGACTTACCCCCC
PbrGRF1-R	CCTTGTACGATTCCTCGCTC
PbrGRF2-F	CAGCTTTTGATGAAGCTATTGCTG
PbrGRF2-R	GCCCGCCAATCTTGGCATTGC
PbrGRF3-F	CAAGCTTGTTCCTGCGGCC
PbrGRF3-R	GCCTCCTTGCGCTCATCTC
PbrGRF7-F	GCAGAAACTGATTTACCCCCCAC
PbrGRF7-R	GCTTTGCAAGGTGACATGCCC
PbrGRF8-F	CCCTGCAGGGCCACCTTTA
PbrGRF8-R	CTTCACCGAGATTCGGCCTC
PbrGRF11-F	GATGAAGCTATTGCTGAGCTTG
PbrGRF11-R	CACCGAAGGAAACGAGACTCAG
PbrGRF14-F	CCAACCAGGCTCGGCCTG
PbrGRF14-R	CGATGCTGTCAAGTTCGGC
PbrGRF18-F	GGAGCAAGATTGAGACTGAGC
PbrGRF18-R	CTCAGCCAGGGCAATATCC
PbrGRF19-F	CTACTGAACGTGAAAACTTCGCT
PbrGRF19-R	CATTCTTGTACCCAACAGAGAGC
PbrGRF21-F	CGTGCGCATGTTGGATAGG
PbrGRF21-R	CGGCGATGGCTGGCTTG
PbrGRF23-F	CGGATCTGCCAGAGGGAGGAG
PbrGRF23-R	CGCAATGTGGCAGTTCGTCG
PbrGRF24-F	CTCCAAGAAAGCCATGTCCC
PbrGRF24-R	GCTTCGGAGGTCGGCGAAGG
